# Supplementary material for: How Unawareness of Weight Excess Can Increase Cardiovascular Risk?
Source: J Clin Med. 2022 Aug 23;11(17):4944. doi: 10.3390/jcm11174944 (PMC9456266; doi:10.3390/jcm11174944)
Supplement: Supplementary file 1 [file jcm-11-04944-s001.zip]

Archive with 1 entries (1 files):
- jcm-1831185-supplementary.pdf
